# Supplementary material for: Acetate-based syntrophy enhances methane production potential of ruminant feces
Source: Front Microbiol. 2025 Nov 10;16:1706620. doi: 10.3389/fmicb.2025.1706620 (PMC12643385; doi:10.3389/fmicb.2025.1706620)
Supplement: Supplementary file 5 [file Table_1.xlsx]

## Sheet: Sheet1
Table S1 Differentially abundant methanogenic genes in animal feces
Gene	Chicken	Duck	Pig	Sheep
ack	0±0ab	0±0a	0±0b	0.76±0.83c
ech	68.71±25.53ab	31.90±36.81a	90.43±49.56ab	87.95±23.43b
hdr	103.39±15.67a	77.64±16.55b	155.04±48.01a	213.57±40.12c
pta	0.03±0.03ab	0±0a	0.07±0.11ab	0.89±0.87b
Note: Different superscript letters indicate significant differences.
