# Supplementary material for: Acetate-based syntrophy enhances methane production potential of ruminant feces
Source: Front Microbiol. 2025 Nov 10;16:1706620. doi: 10.3389/fmicb.2025.1706620 (PMC12643385; doi:10.3389/fmicb.2025.1706620)
Supplement: Supplementary file 6 [file Table_2.xlsx]

## Sheet: Sheet1
Table S2 The MAGs linked to dominant archaeal MAGs in each group
MAGs linked to chicken.bin.150 in chicken fecal samples	MAGs linked to duck.bin.158 in duck fecal samples	MAGs linked to pig.bin.174 in pig fecal samples	MAGs linked to sheep.bin.10 in sheep fecal samples	MAGs linked to chicken.bin.150 in pig fecal samples
chicken.bin.1	chicken.bin.103	chicken.bin.102	chicken.bin.177	chicken.bin.101
chicken.bin.100	chicken.bin.11	chicken.bin.110	chicken.bin.44	chicken.bin.102
chicken.bin.101	chicken.bin.112	chicken.bin.114	duck.bin.130	chicken.bin.105
chicken.bin.104	chicken.bin.122	chicken.bin.12	duck.bin.134	chicken.bin.110
chicken.bin.108	chicken.bin.130	chicken.bin.127	duck.bin.54	chicken.bin.111
chicken.bin.110	chicken.bin.137	chicken.bin.130	duck.bin.89	chicken.bin.112
chicken.bin.112	chicken.bin.138	chicken.bin.138	pig.bin.153	chicken.bin.114
chicken.bin.125	chicken.bin.148	chicken.bin.139	pig.bin.155	chicken.bin.122
chicken.bin.130	chicken.bin.162	chicken.bin.141	pig.bin.189	chicken.bin.126
chicken.bin.139	chicken.bin.166	chicken.bin.151	pig.bin.190	chicken.bin.130
chicken.bin.152	chicken.bin.17	chicken.bin.152	pig.bin.209	chicken.bin.138
chicken.bin.161	chicken.bin.178	chicken.bin.161	sheep.bin.103	chicken.bin.141
chicken.bin.165	chicken.bin.18	chicken.bin.166	sheep.bin.110	chicken.bin.143
chicken.bin.173	chicken.bin.208	chicken.bin.18	sheep.bin.115	chicken.bin.148
chicken.bin.178	chicken.bin.72	chicken.bin.184	sheep.bin.12	chicken.bin.149
chicken.bin.190	duck.bin.104	chicken.bin.196	sheep.bin.120
chicken.bin.191	duck.bin.105	chicken.bin.206	sheep.bin.126
chicken.bin.2	duck.bin.107	chicken.bin.39	sheep.bin.127
chicken.bin.208	duck.bin.109	chicken.bin.4	sheep.bin.128
chicken.bin.212	duck.bin.111	chicken.bin.42	sheep.bin.129
chicken.bin.23	duck.bin.116	chicken.bin.43	sheep.bin.131
chicken.bin.24	duck.bin.12	chicken.bin.44	sheep.bin.140
chicken.bin.33	duck.bin.124	chicken.bin.45	sheep.bin.153
chicken.bin.36	duck.bin.132	chicken.bin.50	sheep.bin.157
chicken.bin.39	duck.bin.134	chicken.bin.59	sheep.bin.158
chicken.bin.40	duck.bin.135	chicken.bin.63	sheep.bin.159
chicken.bin.41	duck.bin.138	chicken.bin.65	sheep.bin.160
chicken.bin.45	duck.bin.140	chicken.bin.67	sheep.bin.163
chicken.bin.50	duck.bin.147	chicken.bin.71	sheep.bin.166
chicken.bin.54	duck.bin.148	chicken.bin.72	sheep.bin.167
chicken.bin.56	duck.bin.149	chicken.bin.75	sheep.bin.17
chicken.bin.63	duck.bin.153	chicken.bin.84	sheep.bin.171
chicken.bin.68	duck.bin.154	chicken.bin.94	sheep.bin.176
chicken.bin.70		chicken.bin.97	sheep.bin.180
chicken.bin.75		duck.bin.107	sheep.bin.184
chicken.bin.90		duck.bin.125	sheep.bin.191
chicken.bin.94		duck.bin.126	sheep.bin.20
chicken.bin.99		duck.bin.132	sheep.bin.26
duck.bin.111		duck.bin.137	sheep.bin.27
duck.bin.125		duck.bin.73	sheep.bin.36
duck.bin.136		duck.bin.89	sheep.bin.51
duck.bin.29		duck.bin.99	sheep.bin.52
duck.bin.68		pig.bin.1	sheep.bin.53
duck.bin.80		pig.bin.100	sheep.bin.54
duck.bin.83		pig.bin.103	sheep.bin.61
duck.bin.96		pig.bin.106	sheep.bin.64
pig.bin.10		pig.bin.107	sheep.bin.65
pig.bin.100		pig.bin.110	sheep.bin.7
pig.bin.103		pig.bin.119	sheep.bin.72
pig.bin.104		pig.bin.150	sheep.bin.74
pig.bin.133		pig.bin.152	sheep.bin.76
pig.bin.136		pig.bin.153	sheep.bin.77
pig.bin.165		pig.bin.154	sheep.bin.85
pig.bin.173		pig.bin.156	sheep.bin.91
pig.bin.37		pig.bin.16	sheep.bin.92
pig.bin.39		pig.bin.162	sheep.bin.98
pig.bin.72		pig.bin.169	sheep.bin.99
sheep.bin.53			sheep.bin.100
