# Supplementary material for: Acetate-based syntrophy enhances methane production potential of ruminant feces
Source: Front Microbiol. 2025 Nov 10;16:1706620. doi: 10.3389/fmicb.2025.1706620 (PMC12643385; doi:10.3389/fmicb.2025.1706620)
Supplement: Supplementary file 7 [file Table_3.xlsx]

## Sheet: Sheet1
Table S3 The MAGs linked to sheep bin.10 with significant difference
Bin	Fastani_reference	Mean abundance of bins in chicken, duck and pig feces (copies per million reads)	Mean abundance of bins in sheep feces (copies per million reads)	Fold Changes	Adjusted P-value	to	Relationship
sheep.bin.100	d__Archaea;p__Halobacteriota;c__Methanomicrobia;o__Methanomicrobiales;f__Methanoculleaceae;g__Methanoculleus;s__	0.0314976	1.98714	63.0888	3.17155e-05	sheep.bin.10	Coocurrence
sheep.bin.115	d__Bacteria;p__Firmicutes_A;c__Clostridia;o__Oscillospirales;f__CAG-272;g__UMGS1002;s__	1e-09	1.28704	1.28704e+09	0.00666428	sheep.bin.10	Coocurrence
sheep.bin.126	d__Bacteria;p__Firmicutes_A;c__Clostridia_A;o__Christensenellales;f__CAG-74;g__;s__	1e-09	1.70111	1701112501	0.00666428	sheep.bin.10	Coocurrence
sheep.bin.129	d__Bacteria;p__Firmicutes_A;c__Clostridia_A;o__Christensenellales;f__SZUA-584;g__SZUA-584;s__	0.000837279	2.63547	3147.66	3.17155e-05	sheep.bin.10	Coocurrence
sheep.bin.131	d__Bacteria;p__Firmicutes_A;c__Clostridia_A;o__Christensenellales;f__SZUA-584;g__SZUA-584;s__	1e-09	2.04937	2.04937e+09	0.00661016	sheep.bin.10	Coocurrence
sheep.bin.163	d__Bacteria;p__Firmicutes_A;c__Clostridia_A;o__Christensenellales;f__CAG-74;g__;s__	1e-09	1.55924	1559235501	0.00666428	sheep.bin.10	Coocurrence
sheep.bin.167	d__Bacteria;p__Bacteroidota;c__Bacteroidia;o__Bacteroidales;f__Marinilabiliaceae;g__Geofilum;s__	1e-09	1.20197	1201969501	0.00666428	sheep.bin.10	Coocurrence
sheep.bin.176	d__Bacteria;p__Firmicutes_A;c__Clostridia;o__Acetivibrionales;f__Acetivibrionaceae;g__;s__	1e-09	1.43325	1.43325e+09	0.00666428	sheep.bin.10	Coocurrence
sheep.bin.76	d__Bacteria;p__Firmicutes_A;c__Clostridia_A;o__Christensenellales;f__SZUA-584;g__DTFZ01;s__	1e-09	1.37859	1.37859e+09	0.00666428	sheep.bin.10	Coocurrence
sheep.bin.77	d__Bacteria;p__Firmicutes_A;c__Clostridia_A;o__Christensenellales;f__SZUA-584;g__SZUA-584;s__	1e-09	2.09189	2091890501	0.000534823	sheep.bin.10	Coocurrence
sheep.bin.99	d__Bacteria;p__Firmicutes_B;c__Syntrophomonadia;o__Syntrophomonadales;f__;g__;s__	1e-09	3.08228	3.08228e+09	0.00600511	sheep.bin.10	Coocurrence
chicken.bin.44	d__Bacteria;p__Bacteroidota;c__Bacteroidia;o__Bacteroidales;f__Bacteroidaceae;g__Bacteroides;s__Bacteroides ovatus	6.8426	36.6936	5.36253	4.98355e-06	sheep.bin.10	Exclusion
sheep.bin.17	d__Bacteria;p__Desulfobacterota;c__Desulfovibrionia;o__Desulfovibrionales;f__Desulfovibrionaceae;g__Desulfovibrio;s__Desulfovibrio desulfuricans	0.0203867	7.4511	365.488	0.000162157	sheep.bin.10	Exclusion
sheep.bin.191	d__Bacteria;p__Firmicutes;c__Bacilli;o__Aneurinibacillales;f__Aneurinibacillaceae;g__;s__	0.0530918	2.80857	52.9003	0.000889258	sheep.bin.10	Exclusion
